# Supplementary material for: Microbial enzymes induce colitis by reactivating triclosan in the mouse gastrointestinal tract
Source: Nat Commun. 2022 Jan 10;13:136. doi: 10.1038/s41467-021-27762-y (PMC8748916; doi:10.1038/s41467-021-27762-y)
Supplement: Supplementary file 4 — Source data file [file 41467_2021_27762_MOESM4_ESM.xlsx]

## Sheet: Fig.1
Fig. 1a						Fig. 1b		1 ppm TCS in diet			10 ppm TCS in diet			80 ppm TCS in diet							Fig. 1d
		TCS (pmol/mg)	TCS-G (pmol/mg)	TCS-Sulfate (pmol/mg)				TCS (pmol/mg)	TCS-G (pmol/mg)	TCS-Sulfate (pmol/mg)	TCS (pmol/mg)	TCS-G (pmol/mg)	TCS-Sulfate (pmol/mg)	TCS (pmol/mg)	TCS-G (pmol/mg)	TCS-Sulfate (pmol/mg)					n=23 stool samples	Profile in stool (%)	n=7 urine samples	Profile in urine (%)
Heart	No. 1	0.750285	1.21076	9.38153		Feces	No. 1	7.75	2.04	0.61	45.2	0.18	0.14	275	0.94	1.42					TCS	99.1645	TCS	1.57141
	No. 2	1.72343	1.74597	9.59993			No. 2	4.6	0.06	0.09	48.86	0.22	0.14	301.44	3.97	2.64					TCS-Gluc	0.799017	TCS-Gluc	98.3895
	No. 3	0.7903	0.450146	5.07818			No. 3	3.24	0.1	0.02	37.7	0.46	0.19	396.94	3.14	1.5					TCS-Sulfate	0.0364753	TCS-Sulfate	0.0391223
	No. 4	0.876999	0.915327	7.48763			No. 4	6.44	0.02	0.07	58.96	0.4	0.25	353.18	1.05	7.51
	No. 5	0.992599	0.998083	8.4783			No. 5	3.74	0.04	0.18	58.58	0.12	1.73	4.15	0.03	0.05
	No. 6	0.754731	1.42073	9.38196			No. 6	5.66	0.1	0.12	87.41	0.56	2.48	341.17	1.97	1.02
	No. 7	0.980928	2.11413	10.9016			No. 7		0.06	0.05	22.61	0.13	0.1	290.88	0.35	3.27
	No. 8	0.713604	1.13147	8.11162			No. 8				75.8	0.13	0.16	142.03	0.43	1.08
	No. 9	0.628572	0.897722	9.19808
	No. 10	0.780852	1.39451	10.2409		Colon digesta	No. 1	1.02	0	0	6.46	0.02	0.2	88.73	0.1	0.3
Liver	No. 1	8.22208	1.78074	37.2633			No. 2	1.61	0	0	26.75	0	0	108.06	0.25	0.21
	No. 2	5.93919	0.753211	31.8068			No. 3	0.95	0	0	15.62	0	0	99.5	0.18	0.1
	No. 3	5.56237	1.21264	21.9116			No. 4	2.64	0	0	7.99	0	0.03	110.08	0.27	0.13
	No. 4	7.28133	0.763699	24.8858			No. 5	1.67	0	0	14.03	0	0.01	99.34	0.06	0.22
	No. 5	8.15823	1.38922	30.9539			No. 6	0.76	0	0	20.77	0.03	0.01	103.33	0.13	0.09
	No. 6	4.21971	0.520274	12.676			No. 7	1.65	0	0	10.14	0	0.05	58.54	0.16	0.81
	No. 7	11.8942	2.36623	35.3554			No. 8				16.03	0	0.02	69.64	0.1	0.37
	No. 8	8.01635	2.48441	32.5798
	No. 9	5.29773	1.6477	32.3799		Cecum digesta	No. 1	1.31	0	0	17.67	0.05	0.02	122.47	0.11	0.03
	No. 10	7.91749	1.14828	20.2827			No. 2	2.42	0	0	21.66	0.03	0	127.49	0.11	0.05
Bile	No. 1	13.2725	229.937	93.6232			No. 3	2.27	0	0	16.08	0.03	0.01	137.99	0.52	0.08
	No. 2	24.2486	72.1875	49.0476			No. 4	2.51	0	0	11.24	0.01	0.01	166.63	0.6	0.06
	No. 3	13.456	98.7378	43.3117			No. 5	1.91	0	0	17.3	0.03	0	128.16	0.1	0.13
	No. 4	13.1338	230.562	67.2919			No. 6	1.35	0	0	26.11	0.09	0.01	117.19	0.09	0.06
	No. 5	33.8311	77.9849	71.2622			No. 7	1.48	0	0	11.3	0	0.01	130.05	0.15	0.08
	No. 6	24.5474	132.927	59.1892			No. 8				18.71	0.02	0	90.07	0.15	0.05
	No. 7	28.2268	232.133	95.022
	No. 8	38.5754	80.2238	72.0736
	No. 9	36.7912	186.502	68.4908
	No. 10	41.2837	81.4721	74.7198
SI 1st section (mucosa)	No. 1	27.8625	11.2272	9.75262
	No. 2	33.7546	8.19967	8.68441
	No. 3	9.48872	3.12772	4.03817
	No. 4	24.5131	10.3956	8.00113
	No. 5	15.1686	7.08835	3.1296
	No. 6	26.5874	7.09931	7.32287
	No. 7	23.5679	3.58658	6.98628
	No. 8	21.6901	11.1673	8.27861
	No. 9	27.9125	19.6547	7.95836
	No. 10	37.8917	13.832	6.78296
SI 2nd section (mucosa)	No. 1	26.6919	14.9065	7.65491
	No. 2	23.813	9.95652	8.75342
	No. 3	12.7546	9.2494	4.13228
	No. 4	6.2573	7.67595	3.72494
	No. 5	26.5886	10.1954	6.94812
	No. 6	18.6903	9.40442	6.53235
	No. 7	21.43	15.6501	6.51657
	No. 8	12.221	9.21436	4.83358
	No. 9	17.7827	14.5288	8.48329
	No. 10	13.4633	5.84798	8.17945
SI 3rd section (mucosa)	No. 1	1.5675	13.6481	8.1054
	No. 2	21.5032	21.9365	9.47916
	No. 3	12.7323	12.5613	3.63239
	No. 4	14.018	21.6752	6.97768
	No. 5	15.7855	15.8924	6.67694
	No. 6	19.8015	13.9855	6.39758
	No. 7	18.3728	22.599	6.13843
	No. 8	14.9464	19.7043	5.13097
	No. 9	19.918	22.5624	6.43636
	No. 10	10.9813	13.5383	3.92554
SI 4th section (mucosa)	No. 1	30.5947	36.6794	8.2384
	No. 2	36.5416	28.9185	8.39674
	No. 3	9.90764	27.176	2.89968
	No. 4	35.6818	62.3842	8.21766
	No. 5	62.6941	73.1634	8.69919
	No. 6	37.1837	32.6442	9.1015
	No. 7	28.5137	26.3674	7.61017
	No. 8	36.9143	29.5304	9.0312
	No. 9	19.1586	11.3584	12.1741
	No. 10	49.1974	35.6269	9.1058
Cecum (mucosa)	No. 1	28.0403	0.0209441	7.13207
	No. 2	26.8663	0.0656299	6.54184
	No. 3	17.7965	0.0573884	5.84819
	No. 4	25.4211	0.0730397	5.84307
	No. 5	44.5677	0.119918	5.95477
	No. 6	51.6746	0.0887667	8.56591
	No. 7	62.6998	0.150994	6.39131
	No. 8	32.9921	0.0479371	10.0028
	No. 9	39.5288	0.060564	8.44874
	No. 10	45.872	0.0660836	7.15438
Colon (mucosa)	No. 1	9.17167	1.53814	9.49527
	No. 2	9.16569	0.0160175	8.7388
	No. 3	4.62948	0.0262708	4.89473
	No. 4	3.36028	0.0141811	4.62784
	No. 5	8.32141	0.0176499	9.81607
	No. 6	5.95993	0.0371872	8.45935
	No. 7	8.74334	0.0208636	7.10971
	No. 8	5.34464	0.054684	7.34552
	No. 9	8.83383	0.0775881	8.06465
	No. 10	6.71287	0.117479	9.97475
SI 1st section (digesta)	No. 1	18.2763	22.6526	9.27499
	No. 2	26.1693	23.7666	9.7148
	No. 3	12.4436	7.5857	4.3803
	No. 4	14.351	25.7993	7.67905
	No. 5	23.5681	31.1379	8.03752
	No. 6	26.481	20.0314	7.3537
	No. 7	15.0872	14.8444	7.33183
	No. 8	9.94234	26.5134	7.47618
	No. 9	15.6538	44.7722	7.82249
	No. 10	19.6123	37.1481	9.30513
SI 2nd section (digesta)	No. 1	19.7486	56.0042	6.3696
	No. 2	18.3699	24.4576	6.86457
	No. 3	9.50725	19.5992	2.9818
	No. 4	14.1227	25.1242	4.48456
	No. 5	15.6868	26.245	5.77708
	No. 6	13.9169	17.7025	6.23915
	No. 7	18.9425	32.7815	6.60025
	No. 8	9.20769	21.2731	5.34449
	No. 9	13.4183	57.4527	6.55101
	No. 10	3.48152	7.42546	6.34164
SI 3rd section (digesta)	No. 1	29.2439	27.5888	5.85966
	No. 2	24.8004	32.9641	4.92969
	No. 3	7.10214	20.8619	2.14527
	No. 4	13.0111	36.415	4.34245
	No. 5	17.2072	26.3211	5.06455
	No. 6	23.0244	29.7858	5.62389
	No. 7	19.1808	32.4149	5.70341
	No. 8	15.5192	48.4029	3.6693
	No. 9	17.9821	60.1306	5.46493
	No. 10	27.5455	35.2441	7.70328
SI 4th section (digesta)	No. 1	31.182	46.083	6.51659
	No. 2	38.0653	59.2503	6.93633
	No. 3	17.9314	48.9938	2.90003
	No. 4	37.9931	79.1692	6.61172
	No. 5	55.4195	94.489	7.06215
	No. 6	35.2049	43.7644	7.24691
	No. 7	31.2982	46.2564	6.60934
	No. 8	21.7431	23.1127	6.48147
	No. 9	18.7738	8.33326	10.625
	No. 10	46.2563	51.2421	8.75184
Cecum (digesta)	No. 1	109.257	0.448276	0.124241
	No. 2	94.561	0.991112	0.126027
	No. 3	76.9658	0.444164	0.0913302
	No. 4	122.172	0.883981	0.346507
	No. 5	120.895	0.616698	0.292304
	No. 6	115.567	0.912382	0.533442
	No. 7	115.293	1.46434	0.56305
	No. 8	105.829	0.63097	0.384232
	No. 9	125.085	0.866402	0.606074
	No. 10	120.286	1.59888	0.539588
Colon (digesta)	No. 1	289.985	0.0623915	1.15895
	No. 2	199.251	0.0962999	1.0022
	No. 3	259.195	0.40703	1.31546
	No. 4	280.176	0.321968	1.31002
	No. 5	251.004	0.495773	2.14553
	No. 6	288.693	0.190985	0.673365
	No. 7	288.705	1.50347	0.754293
	No. 8	309.182	0.254022	2.56724
	No. 9	338.444	0.286768	1.47973
	No. 10	323.573	0.255766	2.3867

## Sheet: Fig.2
Fig. 2a				Fig. 2c					Fig. 2e-f						Fig. 2e-f						Fig. 2h
		TCS formed (pmol)		Colon digesta		TCS (pmol/mg)	TCS-G (pmol/mg)		Colon digesta	hour		TCS (pmol/mg)	TCS-G (pmol/mg)				AUC of TCS	AUC of TCS-G			Colon digesta	hour		TCS (pmol/mg)	TCS-G (pmol/mg)
Ctrl (no bacteria)	No. 1	2.08439		no antibiotic	No. 1	289.985	0.09		no antibiotic	4	No. 1	5.41148	0.00937148		no antibiotic	No. 1	348.6				Conventional mice	4	No. 1	5.41148	0.00937148
	No. 2	2.82316			No. 2	199.251	0.11				No. 2	24.1887	0.0143341			No. 2	307.6						No. 2	24.1887	0.0143341
	No. 3	2.88121			No. 3	259.195	0.77				No. 3	13.8897	0.00209166			No. 3	360.2						No. 3	13.8897	0.00209166
mouse fecal bacteria	No. 1	17.0049			No. 4	280.176	0.57				No. 4	13.1059	0			No. 4	432.4						No. 4	13.1059	0
	No. 2	16.4878			No. 5	251.004	0.93				No. 5	8.40419	0.00422434			No. 5	249.9						No. 5	8.40419	0.00422434
	No. 3	18.4139			No. 6	288.693	0.35			8	No. 1	22.9995	0.0106019		antibiotic	No. 1	199.1					8	No. 1	22.9995	0.0106019
human fecal bacteria	No. 1	10.1264			No. 7	288.705	3.36				No. 2	18.853	0.00633651			No. 2	188.3						No. 2	18.853	0.00633651
	No. 2	12.2003			No. 8	309.182	0.44				No. 3	15.9813	0.00237876			No. 3	177.6						No. 3	15.9813	0.00237876
	No. 3	15.567			No. 9	338.444	0.65				No. 4	16.5925	0.00574182			No. 4	285.9						No. 4	16.5925	0.00574182
					No. 10	323.573	0.66				No. 5	14.2596	0.0125705			No. 5	174.8						No. 5	14.2596	0.0125705
				antibiotic	No. 1	150.667	1.86			12	No. 1	23.9409	0.0131242								Germ-free mice	4	No. 1	0.235076	0.923548
					No. 2	131.07	1.01				No. 2	15.8025	0.0201579										No. 2	0.673655	1.672
					No. 3	179.02	1.63				No. 3	22.3283	0.0291398										No. 3	0.527761	0.881993
					No. 4	159.164	45.28				No. 4	29.9351	0.0332616										No. 4	0.890343	2.30624
					No. 5	104.925	1.94				No. 5	13.283	0.0143546										No. 5	0.970678	2.22149
					No. 6	173.803	3.87			24	No. 1	7.23969	0									8	No. 1	4.32697	3.62289
					No. 7	172.822	22.07				No. 2	1.49689	0										No. 2	3.49917	3.54902
					No. 8	143.646	2.1				No. 3	10.3398	0.00645955										No. 3	4.12523	3.75503
					No. 9	157.207	3.56				No. 4	12.3487	0										No. 4	6.57246	5.26334
					No. 10	157.16	25.33				No. 5	8.83149	0.00430637										No. 5	5.55657	5.96301
									antibiotic	4	No. 1	1.66619	1.44349
											No. 2	1.13283	0.642202
											No. 3	7.74214	0.147052
											No. 4	11.9976	0.183595
											No. 5	4.59101	0.0150928
										8	No. 1	15.9225	0.0342049
											No. 2	7.75675	1.90838
											No. 3	16.8416	0.0434123
											No. 4	8.65939	0.493059
											No. 5	8.99889	1.74576
										12	No. 1	9.49952	3.3028
											No. 2	15.2575	1.61749
											No. 3	6.8642	2.46337
											No. 4	21.348	3.93337
											No. 5	10.2601	4.09706
										24	No. 1	8.79229	4.46109
											No. 2	5.11477	2.99278
											No. 3	4.05847	1.96836
											No. 4	5.41493	1.10464
											No. 5	6.39767	2.06845

## Sheet: Fig. 3
Fig. 3a
GUS	Rate replicate 1, uM/s	Rate replicate 2, uM/s	Rate replicate 3, uM/s
Roseburia hominis 3	0.497494	0.466792	0.439505
Faecalibacterium prausnitzii 2-L1	0.423058	0.368421	0.382092
Clostridiales sp.	0.213708	0.229772	0.296984
Eubacterium sp. CAG: 76	0.237135	0.215557	0.277569
Faecalibacterium prausnitzii L2-6	0.223684	0.252864	0.163934
Faecalibacterium prausnitzii	0.174854	0.122807	0.257581
Roseburia inulinvorans	0.17067	0.188914	0.197437
Ruminoccus gnavus 3	0.141692	0.151654	0.17123
Eubacterium eligens	0.130246	0.140294	0.174635
Clostridium perfringens	0.109202	0.103149	0.117747
Lactobacillus rhamnosus	0.0322917	0.122449	0.125425
Escherichia coli	0.0774962	0.0864876	0.0857563
H11G11	0.0683937	0.0777482	0.0863628
Streptococcus agalactiae	0.0757323	0.0744957	0.070213
Roseburia hominis 2	0.0518649	0.0527147	0.0447882
Roseburia hominis	0.0329754	0.0266361	0.0438355
Ruminoccus gnavus 1	0.0272157	0.0287455	0.031874
Roseburia intestinalis	0.0268586	0.0251371	0.0292696
Bacteroides uniformis 2	0.0217207	0.0464072	0.00979699
Bacteroides fragillis (2, No Loop)	0.022788	0.024232	0.0200595
Bacteroides ovatus 2 (loop 2)	0.028721	0.0311197	0.00657538
Akkermansia sp. CAG:344	0.0157093	0.0150817	0.0236704
Akkermansia muciniphila	0.0107859	0.0181001	0.019437
Parabacteroides merdea	0.00434803	0.00105263	0
Bacteroides MSP (BMSP)	0	0.0073095	0.00721192
Fusicatenibacter saccharivorans	0.00887472	0	0.00522158
Bacteroides ovatus 1 (Double mini loop)	0	0.00604354	0.00331374
Bacteroides coprocola CAG: 126	0	0	0.00556726
Bacteroides fragillis (1, mini loop)	0	0	0.00427587
Bacteroides dorei	0	0	0
Bacteroides uniformis 1	0	0	0
Bacteroides uniformis 3	0	0	0
Fig. 3b
Enzyme	R. hominis 3	F. prausnitzii 2-L1	E. eligens	R. gnavus 3	R. inulinvorans	Clostridiales sp.	Eubacterium sp. CAG: 76	F. prausnitzii	R. hominis 2	C. perfringens	B. uniformis 2	E. coli
Catalytic efficiency, M-1 s-1. Replicate 1	801500	876200	789000	816300	450800	421200	294800	373850	168600	221350	26480	25610
Catalytic efficiency, M-1 s-1. Replicate 2	763200	975000	987900	891300	617200	564000	499700	362000	249500	261200	25620	27630
Catalytic efficiency, M-1 s-1. Replicate 3	1075600	757000	767700	748300	689000	643571	451000	260800	277800	185500	34030	30620
Fig. 3c
Sample	F2	F3	F4	M1	M2	M3
TCSG turnover rate, uM/s (Replicate 1)	0.0489	0.0556	0.036	0.063	0.0168	0.0438
TCSG turnover rate, uM/s (Replicate 2)	0.0506	0.0559	0.0272	0.0659	0.0179	0.0439
TCSG turnover rate, uM/s (Replicate 3)	0.0488	0.0553	0.0271	0.0613	0.0157	0.0436
Fig. 3d-e
Sample/Loop Class Abundance (LFQ)	Loop1	mini Loop1	NL (non-FMN binding)	NL (FMN binding)	NL (Total)	Total Bact. GUS
F2	2840000000	1230000000	168401400	471652300	640053700	4720000000
F3	2010000000	429000000	669918800	158611400	828530200	3260000000
F4	590000000	626000000	919331300	3165400	922496700	2140000000
M1	5490000000	243000000	121409000	3957374100	4078783100	9810000000
M2	424000000	644000000	132770100	735584490	868354590	1970000000
M3	2030000000	504000000	469999410	1458418100	1928417510	4460000000
Fig. 3h, 3j
Enzyme	Fp 2-L1 WT	Fp 2-L1 M362A	Fp 2-L1 M455A	Fp 2-L1 Y479A	Fp 2-L1 M454A	Rh3 WT	Rh3 L635STOP	Rh3 F406A	Rh3 Y430A
Catalytic efficiency, M-1 s-1. Replicate 1	876200	344000	1203800	0	1202500	801500	0	147440	0
Catalytic efficiency, M-1 s-1. Replicate 2	975000	207500	1137600	0	1255200	763200	0	148640	0
Catalytic efficiency, M-1 s-1. Replicate 3	757000	364600	1168500	0	1243800	1075600	0	151680	0

## Sheet: Fig. 4
Fig. 4b
GUSi (uM)	E. eligens GUS % inhibition			C. perfringens GUS % inhibition			F. prausnitzii GUS % inhibition			F. prausnitzii 2-L1 GUS %inhibition
100	97.5113	105.208	106.762	99.3778	106.255	107.013	85.688	90.4792	87.3233	100.964	99.7754	96.4492
33.3333	97.1935	103.909	106.718	98.5571	105.806	107.043	74.0786	79.5271	77.5064	99.4351	98.0067	94.7151
11.1111	90.0318	95.2204	97.0627	97.6701	104.995	105.614	68.7039	65.4843	60.2667	93.6484	88.7563	88.6045
3.7037	64.7207	67.2992	67.384	93.9237	100.623	101.252	30.344	31.508	41.6292	74.6624	62.5632	66.5428
1.23457	2.14456	0	1.67224	77.9719	84.1031	83.4095	-22	6.51317	7.42288	11.9041	-0.182482	5.2436
0.411523	0	0	0	17.2359	45.2874	23.9428	-3.25553	-6.40946	1.70308	0	0	0
0.137174	0	0	0	1.80037	0.926596	3.10888	-22.2666	-5.1649	18.7661	0	0.126334	0
0.0457247	0	0	0	1.00609	-0.275083	1.62075	-7.8317	6.36797	16.2757	0	0.266704	0
0	0	0	0	0	0	0	0	0	0	0	0	0
Fig. 4c
GUSi (uM)	Clostridiales sp. GUS % inhibition			Eubacterium sp. CAG: 76 GUS % inhibition			R. hominis 3 GUS % inhibition			R. gnavus 3 GUS % inhibition
100	79.8338	82.8373	85.2439	84.1075	96.4812	87.4576	34.5947	39.5508	57.3604	89.4682	87.2656	101.29
33.3333	61.452	67.3548	67.8202	73.5883	85.0518	75.0094	23.1616	18.9209	35.4136	79.2659	76.969	90.9388
11.1111	28.4771	43.1829	36.9382	57.2177	72.6405	61.2976	5.31401	-0.439453	17.8262	64.9438	62.2571	74.9484
3.7037	-19.5062	45.3433	5.71978	13.3652	66.9394	32.0256	2.38862	-2.0752	4.09077	46.6667	45.7722	58.3391
1.23457	-18.4063	12.9861	0.98534	-6.71676	9.76541	10.562	3.8379	-8.37402	29.143	17.7978	15.6836	27.3384
0.411523	-25.935	-21.7715	-3.31651	-24.2259	13.0933	4.73406	-1.42244	-5.7373	17.3485	4.86891	1.27855	14.5461
0.137174	-9.11758	28.8046	-3.05215	-26.2295	3.76432	4.14938	-3.51583	-5.22461	6.83786	0.134831	-1.9775	2.5447
0.0457247	-6.11098	9.26548	-7.59433	-26.3661	3.49154	17.1068	-6.30703	2.68555	17.3485	-1.75281	-3.75043	4.59078
0	0	0	0	0	0	0	0	0	0	0	0	0
Fig. 4d	*All values are % Inhibition
Sample	10 uM GUSi	10 uM GUSi	10 uM GUSi	1 uM GUSi	1 uM GUSi	1 uM GUSi	0.1 uM GUSi	0.1 uM GUSi	0.1 uM GUSi
M1	87.4836	92.1188	91.6683	77.2204	69.1166	76.6073	43.1579	25.7515	43.5009
M3	84.9872	79.6161	93.8804	44.8187	47.2169	47.9485	-12.8891	15.3935	-5.4242
F3	63.3658	70.4225	80.8879	55.0638	49.4467	55.1636	26.0315	22.661	26.9159
F4	12.2947	25.9023	7.65702	-0.8	0.424628	26.4644	-11.3684	5.09554	26.8525
Fig. 4e
Sample/Loop Class Abundance (LFQ)	Loop-1 GUS	Mini Loop-1 GUS	No Loop (non-FMN-binding) GUS	FMN Binding GUS
M1	5490000000	243000000	121409000	3957374100
M3	2030000000	504000000	469999410	1458418100
F3	2010000000	429000000	669918800	158611400
F4	590000000	626000000	919331300	3165400

## Sheet: Fig. 5
Fig.5b	colon length (cm)					Fig.5c	HE					Fig.5d	cd45+(%)					Fig.5d	f4/80+ (%)					Fig.5d	gr-1+ (%)
	no GUSi	no GUSi	GUSi	GUSi			no GUSi	no GUSi	GUSi	GUSi			no GUSi	no GUSi	GUSi	GUSi			no GUSi	no GUSi	GUSi	GUSi			no GUSi	no GUSi	GUSi	GUSi
	Veh	TCS	Veh	TCS			Veh	TCS	Veh	TCS			Veh	TCS	Veh	TCS			Veh	TCS	Veh	TCS			Veh	TCS	Veh	TCS
No.1	7	6.3	7.1	7.5		No.1	3	8	4	4		No.1	2.81	9.17	3.49	1.48		No.1	5.88	6.4	2.33	1.29		No.1	2.94	14.5	0	0
No.2	7.5	5.8	7.2	7.1		No.2	3	10	3	3		No.2	3.85	14.3	6.62	4.53		No.2	5.97	16.3	7.14	9.8		No.2	9.7	6.12	1.43	1.96
No.3	6.1	6.4	7.2	6.9		No.3	3	7	6	8		No.3	6.44	13.5	4.63	2.79		No.3	1.69	14.9	0	7.69		No.3	2.27	11.4	2.13	7.69
No.4	7.1	5.3	6.7	8		No.4	7	9	3	4		No.4	3.57	15.4	3.22	3.97		No.4	4.55	17.1	1.72	0		No.4	2.6	10	0	2.58
No.5	6.8	5.8	6.9	6.7		No.5	3	5	4	7		No.5	4.82	13.9	3.37	5.68		No.5	7.79	6.98	5.88	7.14		No.5	5.96	6.98	0	7.14
No.6	7.3	7.1	7.5	7.4		No.6		10	4	5		No.6	9.59	7.52	1.44	9.93		No.6	8.84	7.38	5.56	9.8		No.6	2.72	5.74	2.94	5.08
No.7		7	7.5	7.2								No.7	9.08	6.6	2.8	8.52		No.7		21.2		8.51		No.7		9.62	5.56	0.98
												No.8			3.35	4.49								No.8				4.26
Fig.5e	Tnf-α					Fig.5e	Mcp1					Fig.5e	Il-6					Fig.5e	Il-17					Fig.5e	Il-23
	no GUSi	no GUSi	GUSi	GUSi			no GUSi	no GUSi	GUSi	GUSi			no GUSi	no GUSi	GUSi	GUSi			no GUSi	no GUSi	GUSi	GUSi			no GUSi	no GUSi	GUSi	GUSi
	Veh	TCS	Veh	TCS			Veh	TCS	Veh	TCS			Veh	TCS	Veh	TCS			Veh	TCS	Veh	TCS			Veh	TCS	Veh	TCS
No.1	0.0275157	18.081	1.65221	0.398706		No.1	0.806165	1.52219	0.840982	0.874267		No.1	0.598191	2.76576	0.577414	0.575815		No.1	0.28588	3.65401	0.594802	0.950317		No.1	0.37954	1.24602	0.734748	1.06387
No.2	0.38035	1.56851	0.280175	0.800181		No.2	0.800041	3.59289	0.799487	0.762678		No.2	1.40705	2.24961	0.762959	0.652784		No.2	0.910342	3.3461	0.229805	0.784846		No.2	1.0485	3.90771	0.926795	1.01489
No.3	0.21307	15.9712	0.2939	2.48871		No.3	1.45311	1.03825	1.04837	0.887702		No.3	0.660064	1.45566	0.83664	0.746223		No.3	1.37124	1.6638	0.79195	0.649536		No.3	1.47256	1.92428	1.24515	0.812434
No.4	0.800181	7.28737	0.20883	1.1846		No.4	0.865824	1.61905	0.76215	1.20093		No.4	1.31101	1.05459	0.582237	0.720804		No.4	0.949658	1.67537	0.681828	0.686571		No.4	0.0217676	1.86907	0.939733	0.874374
No.5	3.57861	5.13868	0.620885	0.715686		No.5	1.07486	1.9672	1.51692	1.11431		No.5	0.877626	1.80835	0.577014	0.528757		No.5	0.983148	2.19387	0.45961	0.701483		No.5	1.74149	2.97177	0.632582	0.844004
No.6	1.00028	4.49524	0.719167	3.97622		No.6	1	1.4511	1.4734	1.29338		No.6	1.14606	1.04658	0.609491	0.533543		No.6	1.27499	1.45647	0.700512	0.870237		No.6	1.45935	1.28016	1.19858	1.31069
No.7		3.41148		0.368669		No.7			0.816285	1.03825		No.7				0.848318		No.7	1.22474	1.44041		0.967599		No.7	0.876802	1.3835		0.858757
												No.8				0.578215		No.8		2.09868		0.844682		No.8		2.16194		0.827208

## Sheet: Fig.S1
Fig.S1
			1 ppm TCS in diet			10 ppm TCS in diet			80 ppm TCS in diet
			TCS (pmol/mg)	TCS-G (pmol/mg)		TCS (pmol/mg)	TCS-G (pmol/mg)		TCS (pmol/mg)	TCS-G (pmol/mg)
	Feces	No. 1	7.75	2.04		45.2	0.18		275	0.94
		No. 2	4.6	0.06		48.86	0.22		301.44	3.97
		No. 3	3.24	0.1		37.7	0.46		396.94	3.14
		No. 4	6.44	0.02		58.96	0.4		353.18	1.05
		No. 5	3.74	0.04		58.58	0.12		4.15	0.03
		No. 6	5.66	0.1		87.41	0.56		341.17	1.97
		No. 7		0.06		22.61	0.13		290.88	0.35
		No. 8				75.8	0.13		142.03	0.43
	Colon digesta	No. 1	1.02	0		6.46	0.02		88.73	0.1
		No. 2	1.61	0		26.75	0		108.06	0.25
		No. 3	0.95	0		15.62	0		99.5	0.18
		No. 4	2.64	0		7.99	0		110.08	0.27
		No. 5	1.67	0		14.03	0		99.34	0.06
		No. 6	0.76	0		20.77	0.03		103.33	0.13
		No. 7	1.65	0		10.14	0		58.54	0.16
		No. 8				16.03	0		69.64	0.1
	Cecum digesta	No. 1	1.31	0		17.67	0.05		122.47	0.11
		No. 2	2.42	0		21.66	0.03		127.49	0.11
		No. 3	2.27	0		16.08	0.03		137.99	0.52
		No. 4	2.51	0		11.24	0.01		166.63	0.6
		No. 5	1.91	0		17.3	0.03		128.16	0.1
		No. 6	1.35	0		26.11	0.09		117.19	0.09
		No. 7	1.48	0		11.3	0		130.05	0.15
		No. 8				18.71	0.02		90.07	0.15
	heart	No. 1	0	0.004		0.049	0.02		0.194	0.247
		No. 2	0.036	0		0.052	0.015		0.25	0.341
		No. 3	0.045	0.001		0.066	0.025		0.224	0.348
		No. 4	0.026	0		0.068	0.055		0.23	0.254
		No. 5	0.034	0		0.059	0.019		0.196	0.759
		No. 6	0.043	0.002		0.054	0.016		0.281	0.588
		No. 7	0.037	0.002		0.15	0.075		0.165	0.262
		No. 8				0.051	0.016		0.429	0.556
	whole blood	No. 1	0	11.8		27.5	58		80	576.1
		No. 2	0	13.6		20.2	37		112.5	603.4
		No. 3	0	10.5		26.5	26		112.5	584.8
		No. 4	232.1	10.9		46.9	82.3		39.6	128
		No. 5	59	12.9		24.1	17.4		356.4	826.7
		No. 6		18		27.6	32.8		63.4	378.1
		No. 7	148.3	11.3		0	44.4		40.7	304.7
		No. 8				0	24.9		60.4	735.1
	serum	No. 1	238.1	2		14.4	84.4		61.7	2012.8
		No. 2	429	3.3		76.6	129.3		97.8	1511.9
		No. 3	34.8	6.5		67.1	96.1		212.5	1034.6
		No. 4	342.2	5.4		150.2	166.8		99.7	1586.5
		No. 5	149.1	8.5		20.5	74.7		87.9	1883.5
		No. 6	926.5	7.2		19.3	132.2		99.3	2834.5
		No. 7	371.4	9.5		17.8	131.9		105.6	1240.9
		No. 8				19.7	171.8		121.4	1669

## Sheet: Fig.S2
Fig. S2a								Fig. S2b									Fig. S2c
		Month						TCS group		Profile in stool (%)							TCS group		Profile in urine (%)
	Human subject #	0	1	2	3	4		Human subject #	Month	TCS	TCS-Gluc	TCS-Sulfate					Human subject #	Month	TCS	TCS-Gluc	TCS-Sulfate
Ctrl group	2	14.9306	22.4946	/	29.4161	0		3	1	98.9533	0.925211	0.121482					3	4	0.811274	99.139	0.0497735
	5	18.3625	13.9584	22.6902	7.44083	20.5386			2	99.4048	0.485532	0.109651					4	4	0.707167	99.2432	0.0496684
	6	10.103	18.8309	29.3408	0	0			3	98.473	1.3386	0.188427					12	1	0	99.925	0.07502
	7	23.6682	14.6401	19.9517	5.89554	8.75138			4	98.6697	1.17922	0.151128						2	0.888578	99.0571	0.0543127
	9	540.066	47.1763	14.4024	7.60122	22.0619		4	1	94.2695	5.73049	0					13	3	0	99.9796	0.0204308
	11	19.9517	0	0	7.74597	0			2	99.1554	0.844557	0						4	0.293581	99.6818	0.0246505
	14	10.1128	14.0034	56.7255	27.4733	6.77186			3	98.2488	1.75118	0					16	4	8.29926	91.7007	0
TCS group	3	10.9972	1106.38	911.272	523.81	642.306			4	100	0	0
	4	18.5862	238.828	375.999	340.447	67.2882		8	1	100	0	0
	8	10.8404	1049.03	/	515.224	968.246			3	100	0	0
	12	0	629.477	716.152	400.991	637.318			4	100	0	0
	13	398.88	215.743	245.093	452.467	140.437		12	1	99.4999	0.445798	0.0543505
	16	57.8992	317.467	96.2378	105.822	295.56			2	99.5846	0.415404	0
									3	100	0	0
									4	99.4726	0.490322	0.037066
								13	1	99.8232	0	0.176828
									2	100	0	0
									3	98.5664	1.43365	0
									4	96.6626	3.33743	0
								16	1	100	0	0
									2	100	0	0
									3	100	0	0
									4	100	0	0

## Sheet: Fig. S3
	Fig. S3b
			SI 1st section	SI 2nd section	SI 3rd section	SI 4th section	Cecum	Colon
	TCS-Sulfate	No. 1	9.27	6.37	5.86	6.52	0.12	1.28
		No. 2	9.71	6.86	4.93	6.94	0.13	1
		No. 3	4.38	2.98	2.15	2.9	0.09	1.68
		No. 4	7.68	4.48	4.34	6.61	0.35	1.44
		No. 5	8.04	5.78	5.06	7.06	0.29	2.3
		No. 6	7.35	6.24	5.62	7.25	0.53	0.78
		No. 7	7.33	6.6	5.7	6.61	0.56	1.13
		No. 8	7.48	5.34	3.67	6.48	0.38	3.01
		No. 9	7.82	6.55	5.46	10.63	0.61	1.95
		No. 10	9.31	6.34	7.7	8.75	0.54	2.87
	TCS-G	No. 1	22.65	56	27.59	46.08	0.45	0.09
		No. 2	23.77	24.46	32.96	59.25	0.99	0.11
		No. 3	7.59	19.6	20.86	48.99	0.44	0.77
		No. 4	25.8	25.12	36.42	79.17	0.88	0.57
		No. 5	31.14	26.25	26.32	94.49	0.62	0.93
		No. 6	20.03	17.7	29.79	43.76	0.91	0.35
		No. 7	14.84	32.78	32.41	46.26	1.46	3.36
		No. 8	26.51	21.27	48.4	23.11	0.63	0.44
		No. 9	44.77	57.45	60.13	8.33	0.87	0.65
		No. 10	37.15	7.43	35.24	51.24	1.6	0.66
	TCS	No. 1	18.28	19.75	29.24	31.18	109.26	249.24
		No. 2	26.17	18.37	24.8	38.07	94.56	200.69
		No. 3	12.44	9.51	7.1	17.93	76.97	244.92
		No. 4	14.35	14.12	13.01	37.99	122.17	268.89
		No. 5	23.57	15.69	17.21	55.42	120.9	216.88
		No. 6	26.48	13.92	23.02	35.2	115.57	279.9
		No. 7	15.09	18.94	19.18	31.3	115.29	348.85
		No. 8	9.94	9.21	15.52	21.74	105.83	349.93
		No. 9	15.65	13.42	17.98	18.77	125.08	365.65
		No. 10	19.61	3.48	27.55	46.26	120.29	357.74

## Sheet: Fig. S4
		Fig.S4b	16S rRNA gene copies-day 0			Fig.S4b	16S rRNA gene copies-day 28
			no ABX	ABX			no ABX	ABX
		No.1	0.620871	0.001864		No.1	0.750762	0.0542745
		No.2	0.647237	0.002186		No.2	1.48085	0.235929
		No.3	0.994722	0.001956		No.3	0.534561	0.0535275
		No.4	0.909009	0.001124		No.4	1.41072	0.0964834
		No.5	1.58268	0.000266		No.5	2.47328	0.0408487
		No.6	1.34945	0.004107		No.6	0.399545	0.0292874
		No.7	1.47669	0.000945		No.7	0.705358	0.0726155
		No.8	1.4463	0.000602		No.8	0.653576	0.137398
		No.9	0.34445	0.002171		No.9	0.68607	0.209704
		No.10	0.896494	0.002186		No.10	0.905275	0.88052
		No.11	0.723149	0.001929
		No.12	1.03696	0.001078
		No.13	1.11912	0.001238
		No.14	0.915331	0.003178
		No.15	2.01722	0.000636
		No.16	1.3778	0.003806
		No.17	0.616582	0.002025
		No.18	0.490514	0.001116
		No.19	0.871979	0.001282
		No.20	0.563452	0.002729

## Sheet: Fig. S5
		Fig. S5b	tcs in colon digesta (pmol/mg)			Fig. S5b	tcs-G in colon digesta (pmol/mg)
			CONV	GF			CONV	GF
		No. 1	70.03	1.71		No. 1	0.08	3.55
		No. 2	36.57	1.97		No. 2	0.03	2.97
		No. 3	25.88	2.79		No. 3	0.02	3.05
		No. 4	61.48	1.05		No. 4	0.09	2.08
		No. 5	14.87	1.69		No. 5	0.02	2.61
		No. 6	35.08			No. 6	0.05
		No. 7	44.23			No. 7	0.09
		No. 8	53.2			No. 8	0.07

[truncated: 6 more sheets: Fig. S7, Fig. S12, Fig. S13, Fig.S14, Fig. S15, Fig. S16]
